# Supplementary material for: Diminished humoral responses against and reduced gene expression levels of human endogenous retrovirus-K (HERV-K) in psoriasis
Source: J Transl Med. 2014 Sep 16;12:256. doi: 10.1186/s12967-014-0256-4 (PMC4174287; doi:10.1186/s12967-014-0256-4)
Supplement: Additional file 1: — Primer/probe sequences of HERV genes tested in the study. [file 12967_2014_256_MOESM1_ESM.xlsx]

## Sheet: Sheet1
Additional File 1
	Forward Primer (5'-3')	Reverse Primer (5'-3')	Probe (5'FAM - 3'MGBNFQ)
HML-2-gag	TCGGGAAACGAGCAAAGG	GAATTGGGAATGCCCCAGTT	CTCAGGCCCCACAAC
HML-2-pol	GGGAATGCTTAATAGTCCAACTATTTG	TGAAAACTTGTCTCTAACTGGTTGAAG	CAGACTTTTGTAGCTCAAG
HML-2-env	GGGTACCTGGCCCCATAGA	CATCATCCCTTCTTCCTCAGGTT	ATCGCTGCCCTGCC
HML-2-rec (spliced)	GTGACACAAACCCCAGAGAGTATG	CTGCAGACACCATTGATACAATCA	TGCTTGCAGCCTTG
HML-2	TRGAAAGTGTTRCCTCARGGA	CACAYAAAATATYATCAAYAYA	CAACCAGTTAGAGACAAGTTTTCA
HML-4	TGGAAAGTCCTACCACAAGGC	TGCAGAGGAGATCATCCATGTA	CAACCTGTCAGGGATCAGTTTC
HML-5	TRGAAAGTRCTTCCTSAARGR	CYAGTARRATATCATCCATAAA	TTGCTCCCCAGTAGAAAAGAATT
HERV-H	TGGRCTGTRCTGCYRCAAGGY	AAAGWAGAAGSTCRTCAAWATA	GACAGCCCCCATTACTTCAGTCAAG
ERV-9	GTCTTGCCHCAAGGGTTT	AGTAAATCATCCACATAYTGAAG	CCAAGATCTAGGCCACTTCTCA
HERV-W	TGGACTGTTTTACCCCAAGGG	AAGTAAATYATCCMYRTACYRA	CATCTATTTGGCCAGGCATTA
HERV-E4.1	TGGACCSRGCYTCCCCAARGG	CCAGCARRAGGTCATCAAYSTA	CTCGAGACCTCCAGAAGTTTCC
HERV-R	TGGACTAGTCTCCCACAAGGG	CCAAAAGAAGGTTGTCTATGTA	AGACCTCAAGGCATACACCC
HERV-L	TTTACTGTCCTACYTCAGGGR	TCARCATAATGYCATCAATGTA	GCTTTGTGTCATAATCTTATTCG
